# Supplementary material for: Secrets behind Protein Sequences: Unveiling the Potential Reasons for Varying Allergenicity Caused by Caseins from Cows, Goats, Camels, and Mares Based on Bioinformatics Analyses
Source: Int J Mol Sci. 2023 Jan 27;24(3):2481. doi: 10.3390/ijms24032481 (PMC9916876; doi:10.3390/ijms24032481)
Supplement: Supplementary file 1 [file ijms-24-02481-s001.zip]

Archive with 1 entries (1 files):
- ijms-2119626-supplementary.pdf
